# Supplementary material for: Spatial genomics of AAV vectors reveals mechanism of transcriptional crosstalk that enables targeted delivery of large genetic cargo
Source: Nat Biotechnol. 2025 Mar 20;44(1):133–45. doi: 10.1038/s41587-025-02565-4 (PMC12807873; doi:10.1038/s41587-025-02565-4)
Supplement: Supplementary file 5 — Supplementary table listing novel plasmids deposited to Addgene (tab 1) and key resources used in the experiments (tab 2). [file 41587_2025_2565_MOESM5_ESM.xlsx]

## Sheet: New Plasmids on Addgene
RESOURCE TYPE	RESOURCE NAME	SOURCE	IDENTIFIER	NEW/REUSE	ADDITIONAL INFORMATION	Description
Recombinant DNA	pAAV.CAG-NLS-EGFP-WPRE-SV40pA-T7-T3-BC(p1-14)	Gradinaru Lab, California Institute of Technology	RRID:Addgene_231345	New	Available from Addgene, #231345	Single stranded AAV genome with components for tracking AAV genome via AAV-Zombie. Also expresses a nuclear localized EGFP from CAG promoter.
Recombinant DNA	pscAAV.CAG-EGFP-SV40pA-T7-T3-BC(p1-14)	Gradinaru Lab, California Institute of Technology	RRID:Addgene_231346	New	Available from Addgene, #231346	Self complementary AAV genome with components for tracking self-complementary AAV genomes via AAV-Zombie. Also expresses EGFP from CAG promoter.
Recombinant DNA	pAAV.BC(p1-10)-CAG-EGFP-W3SL-BC(p1-10)	Gradinaru Lab, California Institute of Technology	RRID:Addgene_231347	New	Available from Addgene, #231347	Single stranded AAV genome with concatemerization-dependent barcodes, for tracking AAV concatemers via SpECTr. Also expresses EGFP from CAG promoter.
Recombinant DNA	pAAV.T7-SP6-BC(p11-14)-CAG-EGFP-W3SL-T7	Gradinaru Lab, California Institute of Technology	RRID:Addgene_231348	New	Available from Addgene, #231348	Single stranded AAV genome with barcodeless T7 RNA polymerase promoter and SP6-driven barcode, for tracking AAV concatemers via SpECTr. Also expresses EGFP from CAG promoter.
Recombinant DNA	pscAAV.BC(p1-6)-CAG-EGFP-SV40pA-BC(p1-6)	Gradinaru Lab, California Institute of Technology	RRID:Addgene_231349	New	Available from Addgene, #231349	Self complementary AAV genome with concatemerization-dependent barcodes, for tracking AAV concatemers via SpECTr. Also expresses EGFP from CAG promoter.
Recombinant DNA	pscAAV.T7-SP6-BC(p11-14)-CAG-EGFP-SV40pA-T7	Gradinaru Lab, California Institute of Technology	RRID:Addgene_231350	New	Available from Addgene, #231350	Self complementary AAV genome with barcodeless T7 RNA polymerase promoter and SP6-driven barcode, for tracking AAV concatemers via SpECTr. Also expresses EGFP from CAG promoter.
Recombinant DNA	pAAV.BC(p1-10)-Ple155-CI-EGFP-W3SL-BC(p1-10)	Gradinaru Lab, California Institute of Technology	RRID:Addgene_231351	New	Available from Addgene, #231351	Single stranded AAV genome with concatemerization-dependent barcodes, for tracking AAV concatemers via SpECTr. Also expresses EGFP from Ple155 element, active in Purkinje cells.
Recombinant DNA	pAAV.T7-SP6-BC(p11-14)-mDLX-minBG-CI-mRuby2-W3SL-T7	Gradinaru Lab, California Institute of Technology	RRID:Addgene_231352	New	Available from Addgene, #231352	Single stranded AAV genome with barcodeless T7 RNA polymerase promoter and SP6-driven barcode, for tracking AAV concatemers via SpECTr. Also expresses mRuby2 from minBG promoter with mDLX enhancer.
Recombinant DNA	pAAV.T7-SP6-BC(p11-14)-minBG-CI-mRuby2-W3SL-T7	Gradinaru Lab, California Institute of Technology	RRID:Addgene_231353	New	Available from Addgene, #231353	Single stranded AAV genome with barcodeless T7 RNA polymerase promoter and SP6-driven barcode, for tracking AAV concatemers via SpECTr. Also expresses mRuby2 from minBG promoter.
Recombinant DNA	pAAV.BC(p1-10)-CMVe-SCP1-TagBFP2-W3SL-BC(p1-10)	Gradinaru Lab, California Institute of Technology	RRID:Addgene_231354	New	Available from Addgene, #231354	Single stranded AAV genome with concatemerization-dependent barcodes, for tracking AAV concatemers via SpECTr. Also expresses TagBFP from SCP1 promoter and CMV enhancer.
Recombinant DNA	pAAV.BC(p1-10)-SCP1-TagBFP2-W3SL-BC(p1-10)	Gradinaru Lab, California Institute of Technology	RRID:Addgene_231355	New	Available from Addgene, #231355	Single stranded AAV genome with concatemerization-dependent barcodes, for tracking AAV concatemers via SpECTr. Also expresses TagBFP from SCP1 promoter.
Recombinant DNA	pAAV.T7-SP6-BC(p11-14)-SCP1-tdTomato-W3SL-T7	Gradinaru Lab, California Institute of Technology	RRID:Addgene_231356	New	Available from Addgene, #231356	Single stranded AAV genome with barcodeless T7 RNA polymerase promoter and SP6-driven barcode, for tracking AAV concatemers via SpECTr. Also expresses tdTomato from SCP1 promoter.
Recombinant DNA	pAAV.T7-SP6-BC(p11-14)-CMVp-CI-mRuby2-W3SL-T7	Gradinaru Lab, California Institute of Technology	RRID:Addgene_231357	New	Available from Addgene, #231357	Single stranded AAV genome with barcodeless T7 RNA polymerase promoter and SP6-driven barcode, for tracking AAV concatemers via SpECTr. Also expresses mRuby2 from CMV promoter.
Recombinant DNA	pAAV.T7-SP6-BC(p11-14)-Ef1s-CI-mRuby2-W3SL-T7	Gradinaru Lab, California Institute of Technology	RRID:Addgene_231358	New	Available from Addgene, #231358	Single stranded AAV genome with barcodeless T7 RNA polymerase promoter and SP6-driven barcode, for tracking AAV concatemers via SpECTr. Also expresses mRuby2 from Ef1s promoter.
Recombinant DNA	pAAV.T7-SP6-BC(p11-14)-SCP1-CI-mRuby2-W3SL-T7	Gradinaru Lab, California Institute of Technology	RRID:Addgene_231359	New	Available from Addgene, #231359	Single stranded AAV genome with barcodeless T7 RNA polymerase promoter and SP6-driven barcode, for tracking AAV concatemers via SpECTr. Also expresses mRuby2 from SCP1 promoter.
Recombinant DNA	pAAV.BC(p1-10)-hDLXI56i-minBG-CI-EGFP-W3SL-BC(p1-10)	Gradinaru Lab, California Institute of Technology	RRID:Addgene_231360	New	Available from Addgene, #231360	Single stranded AAV genome with concatemerization-dependent barcodes, for tracking AAV concatemers via SpECTr. Also expresses EGFP from the minBG promoter with hDLXI56i enhancer.
Recombinant DNA	pAAV.BC(p1-10)-mscRE4-minBG-CI-EGFP-W3SL-BC(p1-10)	Gradinaru Lab, California Institute of Technology	RRID:Addgene_231361	New	Available from Addgene, #231361	Single stranded AAV genome with concatemerization-dependent barcodes, for tracking AAV concatemers via SpECTr. Also expresses EGFP from the minBG promoter with mscRE4 enhancer.
Recombinant DNA	pAAV.minBG-EGFP-W3SL_BbsI(GGA)	Gradinaru Lab, California Institute of Technology	RRID:Addgene_231362	New	Available from Addgene, #231362	minBG-driven EGFP, containing cassette for BbsI-based Golden Gate assembly (e.g. of sgRNA cassette(s)). Can be used as 'no guide' control.
Recombinant DNA	pAAV.Ple155-CI-EGFP-W3SL_BbsI(GGA)	Gradinaru Lab, California Institute of Technology	RRID:Addgene_231363	New	Available from Addgene, #231363	Ple155-driven EGFP, containing cassette for BbsI-based Golden Gate assembly (e.g. of sgRNA cassette(s)). Can be used as 'no guide' control.
Recombinant DNA	pAAV.Ple155-CI-mRuby2-W3SL_BbsI(GGA)	Gradinaru Lab, California Institute of Technology	RRID:Addgene_231364	New	Available from Addgene, #231364	Ple155-driven mRuby2, containing cassette for BbsI-based Golden Gate assembly (e.g. of sgRNA cassette(s)). Can be used as 'no guide' control.
Recombinant DNA	pAAV.minBG-EGFP-W3SL_2x-U6-sasgAi14	Gradinaru Lab, California Institute of Technology	RRID:Addgene_231365	New	Available from Addgene, #231365	minBG-driven EGFP, also encoding U6-driven sgRNAs to direct saCas9 to both sides of stop cassette in Ai14 mice.
Recombinant DNA	pAAV.Ple155-CI-EGFP-W3SL_2x-U6-sasgAi14	Gradinaru Lab, California Institute of Technology	RRID:Addgene_231366	New	Available from Addgene, #231366	Ple155-driven EGFP, also encoding U6-driven sgRNAs to direct saCas9 to both sides of stop cassette in Ai14 mice.
Recombinant DNA	pAAV.U6-sasgRNA(SapI)_Ple155-CI-EGFP-W3SL_BbsI(GGA)	Gradinaru Lab, California Institute of Technology	RRID:Addgene_231367	New	Available from Addgene, #231367	Ple155-driven EGFP, also encoding U6-driven sgRNA cassette, with SapI sites to clone crRNA sequence
Recombinant DNA	pAAV.U6-sasgRNA(SapI)_Ple155-CI-mRuby2-W3SL_BbsI(GGA)	Gradinaru Lab, California Institute of Technology	RRID:Addgene_231368	New	Available from Addgene, #231368	Ple155-driven mRuby2, also encoding U6-driven sgRNA cassette, with SapI sites to clone crRNA sequence
Recombinant DNA	pAAV.minCMVe-SCP1-SaCas9-W3SynpA	Gradinaru Lab, California Institute of Technology	RRID:Addgene_231369	New	Available from Addgene, #231369	SCP1 promoter-driven SaCas9 with truncated CMV enhancer and short synthetic terminator sequence.
Recombinant DNA	pAAV.minBG-CI-SaCas9-W3SynpA	Gradinaru Lab, California Institute of Technology	RRID:Addgene_231370	New	Available from Addgene, #231370	minBG-driven SaCas9, with short synthetic terminator sequence.

## Sheet: Key Resources
RESOURCE TYPE	RESOURCE NAME	SOURCE	IDENTIFIER	NEW/REUSE	ADDITIONAL INFORMATION
Recombinant DNA	pUCmini-iCAP-AAV.PHP.eB	Gradinaru Lab, California Institute of Technology	RRID:Addgene_103005	Reuse	Available from Addgene, #103005
Recombinant DNA	pUCmini-iCAP-AAV.CAP-B10	Gradinaru Lab, California Institute of Technology	RRID:Addgene_175004	Reuse	Available from Addgene, #175004
Recombinant DNA	pUCmini-iCAP-AAV.MaCPNS2	Gradinaru Lab, California Institute of Technology	RRID:Addgene_185137	Reuse	Available from Addgene, #185137
Recombinant DNA	AAV-DJ rep-cap	Cell Biolabs	Cat. No. VPK-420-DJ	Reuse
Recombinant DNA	AAV6 rep-cap	Cell Biolabs	Cat. No. VPK-426	Reuse
Recombinant DNA	pHelper	Agilent	Cat. No. #240071	Reuse
Recombinant DNA	pUC19	New England Biolabs, Cat. No. N3041S	RRID:Addgene_50005	Reuse
Recombinant DNA	Promoter, enhancer, coding, and other sequences	N/A	N/A	Reuse	See Supplementary Table 3 for full sequences
Oligonucleotide	AAV genome titering primers	Integrated DNA Technologies	N/A	New	See Supplementary Table 3 for full sequences
Oligonucleotide	ddPCR primer and probe sets	Integrated DNA Technologies	N/A	New	See Supplementary Table 3 for full sequences
Oligonucleotide	HCR-FISH probes against endogenous transcripts	Integrated DNA Technologies	N/A	New	See Supplementary Table 3 for full sequences
Oligonucleotide	HCR-FISH probes against Zombie barcode transcripts	Integrated DNA Technologies	N/A	New	See Supplementary Table 3 for full sequences
Oligonucleotide	Fluorophore-conjugated HCR Hairpins	Molecular Technologies	N/A	Reuse	Commercially available from Molecular Instruments (https://www.molecularinstruments.com/)
Antibody	mouse anti-AAV VP1/VP2/VP3 mAb, Alexa Fluor 488 conjugate	Progen, Clone B1, Cat. No. 61058-488	RRID:AB_3107170	Reuse	Used at 1:100 dilution
Antibody	Rabbit anti-Cacna1a	Alomone Labs, Cat. No. ACC-001	RRID:AB_2039764	Reuse	Used at 1:100 dilution
Antibody	Chicken anti-GFP	Aves Labs, Cat. No. #1020	RRID:AB_10000240	Reuse	Used at 1:1000 dilution
Antibody	Rabbit anti-TagRFP	Dr. Dawen Cai, University of Michigan; Cancer Tools, Cat. No. 155266	RRID:AB_3107169	Reuse	Used at 1:1000 dilution, can be used to detect mRuby2
Antibody	AlexaFluor 488-conjugated donkey anti-rabbit F(ab')2 antibody	Jackson ImmunoResearch, Cat. No. 711-546-152	RRID:AB_2340619	Reuse	Used at 1:1000 dilution
Antibody	AlexaFluor 488-conjugated donkey anti-chicken F(ab')2 antibody	Jackson ImmunoResearch, Cat. No. 703-546-155	RRID:AB_2340376	Reuse	Used at 1:1000 dilution
Antibody	AlexaFluor 647-conjugated donkey anti-rabbit F(ab')2 antibody	Jackson ImmunoResearch, Cat. No. 711-606-152	RRID:AB_2340625	Reuse	Used at 1:1000 dilution
Experimental model: Cell line	HEK293T cells	ATCC, Cat. No. CRL-3216	RRID:CVCL_0063	Reuse
Experimental model: Organism/strain	C57BL/6J mice	The Jackson Laboratory, strain #: 000664	RRID:IMSR_JAX:000664	Reuse
Experimental model: Organism/strain	C57BL/6J-background Prkdcscid/scid	The Jackson Laboratory, strain #: 001913	RRID:IMSR_JAX:001913	Reuse
Experimental model: Organism/strain	C57BL/6J-background Rosa26CAG-LSL-tdTomato	The Jackson Laboratory, strain #: 007914	RRID:IMSR_JAX:007914	Reuse
Experimental model: Organism/strain	Timed pregnant C57BL/6N mice	Charles River	RRID:MGI:2159965	Reuse
Protocol	Protocol for AAV production and purification	dx.doi.org/10.17504/protocols.io.n2bvjnew5gk5/v1	N/A	New
Protocol	Protocol for AAV titration with qPCR	dx.doi.org/10.17504/protocols.io.e6nvw1n47lmk/v1	N/A	New
Protocol	Protocol for systemic AAV administration through retro-orbital injection	dx.doi.org/10.17504/protocols.io.36wgqnw73gk5/v1	N/A	New
Protocol	Protocol for mouse EEG implantation and monitoring	dx.doi.org/10.17504/protocols.io.81wgbzj2ygpk/v1	N/A	New
Protocol	Protocol for absolute quantification of AAV genomes from total DNA with digital droplet PCR (ddPCR)	dx.doi.org/10.17504/protocols.io.8epv5r84dg1b/v1	N/A	New
Protocol	Protocol for immunohistochemistry (IHC) on mouse brain slices	dx.doi.org/10.17504/protocols.io.5qpvokmq7l4o/v1	N/A	New
Protocol	Protocol for AAV-Zombie on cultured cells	dx.doi.org/10.17504/protocols.io.36wgqnz53gk5/v3	N/A	New
Protocol	Protocol for AAV-Zombie on tissue sections	dx.doi.org/10.17504/protocols.io.14egn6k7yl5d/v1	N/A	New
Protocol	Protocol for controls, imaging, and analysis of AAV-Zombie and SpECTr experiments	dx.doi.org/10.17504/protocols.io.n2bvjn72pgk5/v1	N/A	New
Protocol	Protocol for assessment of mouse motor behaviour via open field test, narrowing beam assay, inverted wire hang, and gait analysis	dx.doi.org/10.17504/protocols.io.6qpvr8jbzlmk/v2	N/A	New
Dataset	Images of brain tissue quantified in this work	https://doi.org/10.35077/g.1163	N/A	New
Dataset	Tabular datasets used to generate figures	10.5281/zenodo.13952929	N/A	New
Software/code	Cellpose v3.0.7	https://www.cellpose.org	RRID:SCR_021716	Reuse
Software/code	napari v0.4.19.post1	https://napari.org/stable/	RRID:SCR_022765	Reuse
Software/code	serialcellpose plugin v0.2.2	https://www.napari-hub.org/plugins/napari-serialcellpose	N/A	Reuse
Software/code	Anaconda v2.5.4 distribution of Python	https://www.anaconda.com	RRID:SCR_025572	Reuse
Software/code	Python v3.10.14	https://www.python.org/	RRID:SCR_008394	Reuse
Software/code	Fiji distribution of ImageJ v1.54f	https://fiji.sc/;	RRID:SCR_002285	Reuse
Software/code	CellProfiler v4.2.5	https://cellprofiler.org/;	RRID:SCR_007358	Reuse
Software/code	Ethovision XT v17.5	https://www.noldus.com/ethovision-xt	RRID:SCR_000441	Reuse
Software/code	Sirenia Acquisition v2.2.12	https://www.pinnaclet.com/software.html	RRID:SCR_016183	Reuse
Software/code	Sirenia Seizure Pro v2.2.13	https://www.pinnaclet.com/software.html	RRID:SCR_016184	Reuse
Software/code	GraphPad Prism v10.0.3	https://www.graphpad.com/	RRID:SCR_002798	Reuse
Software/code	MouseWalker	https://github.com/MouseWalker/MouseWalker/tree/v1	N/A	Reuse
