# Supplementary material for: Spatial genomics of AAV vectors reveals mechanism of transcriptional crosstalk that enables targeted delivery of large genetic cargo
Source: Nat Biotechnol. 2025 Mar 20;44(1):133–45. doi: 10.1038/s41587-025-02565-4 (PMC12807873; doi:10.1038/s41587-025-02565-4)
Supplement: Supplementary file 6 — Supplementary table listing key DNA sequences used in the experiments, including AAV titering primers (tab 1), ddPCR primer and probe sets (tab 2), FISH probes (tab 3), Zombie FISH probes (tab 4), sgRNA sequences (tab 5) and other sequence elements, such as promoters and enhancers (tab 6). [file 41587_2025_2565_MOESM6_ESM.xlsx]

## Sheet: AAV titering primers
Target	Forward primer (5'-3')	Reverse primer (5'-3')	Context sequence (5'-3')	Used in:	Notes
W3 (truncation of WPRE)	TGGTATTCTTAACTATGTTGCTCCT	AAGCCATACGGGAAGCAATAG	ATAATCAACCTCTGGATTACAAAATTTGTGAAAGATTGACTGGTATTCTTAACTATGTTGCTCCTTTTACGCTATGTGGATACGCTGCTTTAATGCCTTTGTATCATGCTATTGCTTCCCGTATGGCTTTCATTTTCTCCTCCTTGTATAAATCCTGGTTAGTTCTTGCCACGGCGGAACTCATCGCCGCCTGCCTTGCCCGCTGCTGGACAGGGGCTCGGCTGTTGGGCACTGACAATTCCGTGGTGTT	All qPCR titering of packaged AAVs, except scAAV genomes
EGFP	TCTTCAAGTCCGCCATGC	CGCCCTCGAACTTCACC	ATGGCCGTGAGCAAGGGCGAGGAGCTGTTCACCGGGGTGGTGCCCATCCTGGTCGAGCTGGACGGCGACGTAAACGGCCACAAGTTCAGCGTGTCCGGCGAGGGCGAGGGCGATGCCACCTACGGCAAGCTGACCCTGAAGTTCATCTGCACCACCGGCAAGCTGCCCGTGCCCTGGCCCACCCTCGTGACCACCCTGACCTACGGCGTGCAGTGCTTCAGCCGCTACCCCGACCACATGAAGCAGCACGACTTCTTCAAGTCCGCCATGCCCGAAGGCTACGTCCAGGAGCGCACCATCTTCTTCAAGGACGACGGCAACTACAAGACCCGCGCCGAGGTGAAGTTCGAGGGCGACACCCTGGTGAACCGCATCGAGCTGAAGGGCATCGACTTCAAG…	qPCR titering of packaged scAAV genomes

## Sheet: ddPCR primer & probe sets
Target	Forward primer (5'-3')	Reverse primer (5'-3')	Probe (5'-3')	Context sequence (5'-3')	Used in:	Notes
EGFP	CAACAGCCACAACGTCTATATC	TGTTCTGCTGGTAGTGGTC	/56-FAM/AGCAGAAGA/ZEN/ACGGCATCAAGGTGA/3IABkFQ/	ATGGCCGTGAGCAAGGGCGAGGAGCTGTTCACCGGGGTGGTGCCCATCCTGGTCGAGCTGGACGGCGACGTAAACGGCCACAAGTTCAGCGTGTCCGGCGAGGGCGAGGGCGATGCCACCTACGGCAAGCTGACCCTGAAGTTCATCTGCACCACCGGCAAGCTGCCCGTGCCCTGGCCCACCCTCGTGACCACCCTGACCTACGGCGTGCAGTGCTTCAGCCGCTACCCCGACCACATGAAGCAGCACGACTTCTTCAAGTCCGCCATGCCCGAAGGCTACGTCCAGGAGCGCACCATCTTCTTCAAGGACGACGGCAACTACAAGACCCGCGCCGAGGTGAAGTTCGAGGGCGACACCCTGGTGAACCGCATCGAGCTGAAGGGCATCGACTTCAAG…	Supplemental Data Figure 3c
W3 (truncation of WPRE)	TACGCTGCTTTAATGCCTTTG	GGCAAGAACTAACCAGGATTTATAC	/5HEX/TCATGCTAT/ZEN/TGCTTCCCGTATGGCT/3IABkFQ/	ATAATCAACCTCTGGATTACAAAATTTGTGAAAGATTGACTGGTATTCTTAACTATGTTGCTCCTTTTACGCTATGTGGATACGCTGCTTTAATGCCTTTGTATCATGCTATTGCTTCCCGTATGGCTTTCATTTTCTCCTCCTTGTATAAATCCTGGTTAGTTCTTGCCACGGCGGAACTCATCGCCGCCTGCCTTGCCCGCTGCTGGACAGGGGCTCGGCTGTTGGGCACTGACAATTCCGTGGTGTT	Supplemental Data Figure 3c

## Sheet: FISH probes
Target	Probe sequences (5'-3')	Context sequence (5'-3')	Used in:	Notes
polyA tail	TTTTTTTTTTTTTTTTTTTTTTTTTTTTTT/36-TAMSp/	polyA tail	Figure 2 Extended Data Figure 4 Figure 3 Extended Data Figure 6
EGFP transcript	tcgaccaggatgggcaccacaaaaCACATTTACAgACCTCAACCTACCTCCAACTCTCAC	ATGGCCGTGAGCAAGGGCGAGGAGCTGTTCACCGGGGTGGTGCCCATCCTGGTCGAGCTGGACGGCGACGTAAACGGCCACAAGTTCAGCGTGTCCGGCGAGGGCGAGGGCGATGCCACCTACGGCAAGCTGACCCTGAAGTTCATCTGCACCACCGGCAAGCTGCCCGTGCCCTGGCCCACCCTCGTGACCACCCTGACCTACGGCGTGCAGTGCTTCAGCCGCTACCCCGACCACATGAAGCAGCACGACTTCTTCAAGTCCGCCATGCCCGAAGGCTACGTCCAGGAGCGCACCATCTTCTTCAAGGACGACGGCAACTACAAGACCCGCGCCGAGGTGAAGTTCGAGGGCGACACCCTGGTGAACCGCATCGAGCTGAAGGGCATCGACTTCAAG…	Figure 3 Extended Data Figure 6	Transcript binding Linker B4 HCR initiator
	cttgccgtaggtggcatcgcaaaaCACATTTACAgACCTCAACCTACCTCCAACTCTCAC
	gaaggtggtcacgagggtggaaaaCACATTTACAgACCTCAACCTACCTCCAACTCTCAC
	tggcggacttgaagaagtcgaaaaCACATTTACAgACCTCAACCTACCTCCAACTCTCAC
	tcgtccttgaagaagatggtaaaaCACATTTACAgACCTCAACCTACCTCCAACTCTCAC
	ggtgtcgccctcgaacttcaaaaaCACATTTACAgACCTCAACCTACCTCCAACTCTCAC
	cgtcctccttgaagtcgatgaaaaCACATTTACAgACCTCAACCTACCTCCAACTCTCAC
	gcttgtcggccatgatatagaaaaCACATTTACAgACCTCAACCTACCTCCAACTCTCAC
	ctcgatgttgtggcggatctaaaaCACATTTACAgACCTCAACCTACCTCCAACTCTCAC
	tcgccgatgggggtgttctgaaaaCACATTTACAgACCTCAACCTACCTCCAACTCTCAC
	ttctcgttggggtctttgctaaaaCACATTTACAgACCTCAACCTACCTCCAACTCTCAC
	tacttgtacagctcgtccataaaaCACATTTACAgACCTCAACCTACCTCCAACTCTCAC
Itpr1 transcript (CCDS 51869.1)	CACTTCATATCACTCACTtaGGTGCTGATAAATCCATTCG	CCDS 51869.1	Figure 4c,d Extended Data Figure 8c,d	Transcript binding Linker B5 HCR initiator
	CACTTCATATCACTCACTtaCTCGTCCAACGTCACCCTCA
	CACTTCATATCACTCACTtaAGATGCATCCTGATCAGGGT
	CACTTCATATCACTCACTtaGATGTTTGTGCTGTGTACCC
	CACTTCATATCACTCACTtaTTCCACCCGTGACAAAGTAA
	CACTTCATATCACTCACTtaTCAATCTCTGCCGCGGTGAT
	CACTTCATATCACTCACTtaCATGGATACGCAGAGGTCAG
	CACTTCATATCACTCACTtaAACGAGAAAGAACCAGCTTG
	CACTTCATATCACTCACTtaCCGGACACTCTTACTACGGA
	CACTTCATATCACTCACTtaAGGATGCCCTGAGGTCGTAG
	CACTTCATATCACTCACTtaATCTCTTAGGTACTCCTCCA
	CACTTCATATCACTCACTtaCTGCCTTTATTCTCTTCTCC
	CACTTCATATCACTCACTtaGCCCTTCCTGGCTGCTGTTT
	CACTTCATATCACTCACTtaGCTGAAGTGCCGAAAGAGGA
	CACTTCATATCACTCACTtaCCAGAGCTCAGACTTCTCCA
	CACTTCATATCACTCACTtaCTTCAGTGGCTTGCTCGTCC
	CACTTCATATCACTCACTtaAAATCTCTTTCACCACTCGG
	CACTTCATATCACTCACTtaTGCTGCTTCCGGCTCTTCCT
	CACTTCATATCACTCACTtaAAATTCATGAGCCAGCCGCA
	CACTTCATATCACTCACTtaATATACTGGACGTTTCGACC
	CACTTCATATCACTCACTtaCTCCAGAGTTGACAAGCTCA
	CACTTCATATCACTCACTtaTCACGCTCGGACCGCATCAT
	CACTTCATATCACTCACTtaCAAGGAGTTGCACTTGATCT
	CACTTCATATCACTCACTtaCAGTGACGTACTTCTCCAGA
	CACTTCATATCACTCACTtaACAAAGACAGGCTGGCGGGT
	CACTTCATATCACTCACTtaTTGGCTCGGCATCAGCCAGT
	CACTTCATATCACTCACTtaCCGCCAGTTCAGGGCTGTTT
	CACTTCATATCACTCACTtaGGGAAGAGCAGTTCTGGTCT
	CACTTCATATCACTCACTtaTTCCCTGAGGGTCTGTAAGA
	CACTTCATATCACTCACTtaTTCTTCCTGAAGGTCTGATG
	CACTTCATATCACTCACTtaCCTGCTTGTGGAACTAGATC
	CACTTCATATCACTCACTtaGGCATCCCTGTCCACTTCAT
	CACTTCATATCACTCACTtaGCTCCCACAAATACAGTCCA
	CACTTCATATCACTCACTtaCATGATGGCCAGTAGCAGCT
	CACTTCATATCACTCACTtaCAATTTGTGCTGTGTGCTTC
	CACTTCATATCACTCACTtaACATCCAGAACCATGGCCCG
	CACTTCATATCACTCACTtaTGATGGACCGTCCATTGCGG
	CACTTCATATCACTCACTtaGTTTCTGGAACAGCTGTTTC
	CACTTCATATCACTCACTtaCCGTCTCTACCCTGCACACA
	CACTTCATATCACTCACTtaGGGAACCAATCAAGGTTTCT
	CGGTCATCAACCAAGCCTAAatCCCAATCTCTATCTACCC
	CAGGACCCTTCATTTCCAGCatCCCAATCTCTATCTACCC
	GCGTTTCTCAACCTACTCCGatCCCAATCTCTATCTACCC
	TCCTCTTCCTTGTCGATGGGatCCCAATCTCTATCTACCC
	CACGTCTTGGCCAGAGTTAGatCCCAATCTCTATCTACCC
	GCACCAGGCTGACAAACGTGatCCCAATCTCTATCTACCC
	GTCACAGGGATTGACTTGTTatCCCAATCTCTATCTACCC
	GGAAACGCCTTCAAACTCAAatCCCAATCTCTATCTACCC
	TTAGCATCTTGCGCCAATTCatCCCAATCTCTATCTACCC
	GTGAAGCATGAGGCGGCAAAatCCCAATCTCTATCTACCC
	GGGAATCTTTGACAAACCACatCCCAATCTCTATCTACCC
	GGATAGACCTCATCACGTTAatCCCAATCTCTATCTACCC
	AGCACCTGGCACATTACTTGatCCCAATCTCTATCTACCC
	TGAAGGACCTCCTGCCTCTGatCCCAATCTCTATCTACCC
	GGACCTTGGCCTTTGTACACatCCCAATCTCTATCTACCC
	TAGCTGCTGGTGCTCTCGTGatCCCAATCTCTATCTACCC
	GAGCTTGCTAAGTCGAATCAatCCCAATCTCTATCTACCC
	TGTTCCTCAGCAGTCGTTGCatCCCAATCTCTATCTACCC
	CCTGCACAGAAATTCTGCAAatCCCAATCTCTATCTACCC
	CAATCGTCTGGAGAAACTTGatCCCAATCTCTATCTACCC
	GTAGAACACGAGGACGTCCTatCCCAATCTCTATCTACCC
	GGCTGTTCTCATCCATCCGGatCCCAATCTCTATCTACCC
	ACGATGTCATCGAGCGGGAGatCCCAATCTCTATCTACCC
	GACGATGCTCATCACGATTTatCCCAATCTCTATCTACCC
	ACACGCCTTGCAGGAGTTGCatCCCAATCTCTATCTACCC
	CAGCTCTCCACCGAGGCTTTatCCCAATCTCTATCTACCC
	GCGGCGTTTCGGGCTGATAAatCCCAATCTCTATCTACCC
	TCCTGGCATCCGTGTTCTCGatCCCAATCTCTATCTACCC
	CCTCTGTCTTTGGTCATCATatCCCAATCTCTATCTACCC
	AAAGCTGGTAAGGCTCTCTCatCCCAATCTCTATCTACCC
	TCAGCCAGGCTCATCTCACCatCCCAATCTCTATCTACCC
	TTGGCTTTCTTCCGAGACGGatCCCAATCTCTATCTACCC
	AGACCAAGGCCTCCGGTTGTatCCCAATCTCTATCTACCC
	TCACTATCGTGTCTGCTTTCatCCCAATCTCTATCTACCC
	CCGGTCCAGTCTGACAATCTatCCCAATCTCTATCTACCC
	GCAAATGATAGAGGAACTCCatCCCAATCTCTATCTACCC
	AGCCAGGACCGCTGTCAAGAatCCCAATCTCTATCTACCC
	CGTTGGCCAAACTCTCGCCAatCCCAATCTCTATCTACCC
	AGGAGAGGTGCAGTTCTCCCatCCCAATCTCTATCTACCC
	GGGACATGGCTCTCATTCTGatCCCAATCTCTATCTACCC

## Sheet: Zombie FISH probes
Target	Probe sequences (5'-3')	Context sequence (5'-3')	Used in:	Notes
ssAAV genome	gAggAgggCAgCAAACggaaCAGTGATGAGAGAATCCTCCTGTCA	TGACAGGAGGATTCTCTCATCACTGAAACAAAAGAAGCTGTTCCAATCCACGAACCCGAACCTGAATCACTTTCTTTGAATTTTTTGCGACTGGTGTTCAAGCTGAATTTAAGTTCCCGGTATTAGACAAATTCCTGGCCATGCCTTTTATTTTAGAATGACGACATTTCCGCCTTGTACCTTATTCTGGGTTGTTTCACAAGTGGGGTTATTACACCATGTGATATGCCAACGTCAATTCTTGCTGTGTACCTGCATGGTAATGTGATGGTGGTAACCGTATTCATTGGATTTATGTGTATTTGCCAGTGATGGCAAATTGCCAAGGCTGCTACGGACGATGTGGAAGATGGCCCAAGAGCATCTGGAGAGACAA	Figure 2b Supplemental Data Figure 1	Transcript binding Linker B1 HCR initiator
	gAggAgggCAgCAAACggaaTCAAAGAAAGTGATTCAGGTTCGGG
	gAggAgggCAgCAAACggaaAATTTGTCTAATACCGGGAACTTAA
	gAggAgggCAgCAAACggaaGAATAAGGTACAAGGCGGAAATGTC
	gAggAgggCAgCAAACggaaGAATTGACGTTGGCATATCACATGG
	gAggAgggCAgCAAACggaaTAAATCCAATGAATACGGTTACCAC
	gAggAgggCAgCAAACggaaCTTCCACATCGTCCGTAGCAGCCTT
	CGTGGATTGGAACAGCTTCTTTTGTtagAAgAgTCTTCCTTTACg
	TCAGCTTGAACACCAGTCGCAAAAAtagAAgAgTCTTCCTTTACg
	CATTCTAAAATAAAAGGCATGGCCAtagAAgAgTCTTCCTTTACg
	TAATAACCCCACTTGTGAAACAACCtagAAgAgTCTTCCTTTACg
	TCACATTACCATGCAGGTACACAGCtagAAgAgTCTTCCTTTACg
	CAATTTGCCATCACTGGCAAATACAtagAAgAgTCTTCCTTTACg
	TTGTCTCTCCAGATGCTCTTGGGCCtagAAgAgTCTTCCTTTACg
scAAV genome	gAggAgggCAgCAAACggaaCAGTGATGAGAGAATCCTCCTGTCA	TGACAGGAGGATTCTCTCATCACTGAAACAAAAGAAGCTGTTCCAATCCACGAACCCGAACCTGAATCACTTTCTTTGAATTTTTTGCGACTGGTGTTCAAGCTGAATTTAAGTTCCCGGTATTAGACAAATTCCTGGCCATGCCTTTTATTTTAGAATGACGACATTTCCGCCTTGTACCTTATTCTGGGTTGTTTCACAAGTGGGGTTATTACACCATGTGATATGCCAACGTCAATTCTTGCTGTGTACCTGCATGGTAATGTGATGGTGGTAACCGTATTCATTGGATTTATGTGTATTTGCCAGTGATGGCAAATTGCCAAGGCTGCTACGGACGATGTGGAAGATGGCCCAAGAGCATCTGGAGAGACAA	Figure 2b-d Extended Data Figure 4 Supplemental Data Figure 1	Transcript binding Linker B1 HCR initiator
	gAggAgggCAgCAAACggaaTCAAAGAAAGTGATTCAGGTTCGGG
	gAggAgggCAgCAAACggaaAATTTGTCTAATACCGGGAACTTAA
	gAggAgggCAgCAAACggaaGAATAAGGTACAAGGCGGAAATGTC
	gAggAgggCAgCAAACggaaGAATTGACGTTGGCATATCACATGG
	gAggAgggCAgCAAACggaaTAAATCCAATGAATACGGTTACCAC
	gAggAgggCAgCAAACggaaCTTCCACATCGTCCGTAGCAGCCTT
	CGTGGATTGGAACAGCTTCTTTTGTtagAAgAgTCTTCCTTTACg
	TCAGCTTGAACACCAGTCGCAAAAAtagAAgAgTCTTCCTTTACg
	CATTCTAAAATAAAAGGCATGGCCAtagAAgAgTCTTCCTTTACg
	TAATAACCCCACTTGTGAAACAACCtagAAgAgTCTTCCTTTACg
	TCACATTACCATGCAGGTACACAGCtagAAgAgTCTTCCTTTACg
	CAATTTGCCATCACTGGCAAATACAtagAAgAgTCTTCCTTTACg
	TTGTCTCTCCAGATGCTCTTGGGCCtagAAgAgTCTTCCTTTACg
AAV concatemer (concatemer-dependent barcode)	gAggAgggCAgCAAACggaaCAGTGATGAGAGAATCCTCCTGTCA	TGACAGGAGGATTCTCTCATCACTGAAACAAAAGAAGCTGTTCCAATCCACGAACCCGAACCTGAATCACTTTCTTTGAATTTTTTGCGACTGGTGTTCAAGCTGAATTTAAGTTCCCGGTATTAGACAAATTCCTGGCCATGCCTTTTATTTTAGAATGACGACATTTCCGCCTTGTACCTTATTCTGGGTTGTTTCACAAGTGGGGTTATTACACCATGTGATATGCCAACGTCAATTCTTGCTGTGTACCTGCATGGTAATGTGA	Figure 3b-g Extended Data Figure 5 Extended Data Figure 6 Supplemental Data Figure 2 Figure 4c,d Extended Data Figure 7 Extended Data Figure 8e	Transcript binding Linker B1 HCR initiator
	gAggAgggCAgCAAACggaaTCAAAGAAAGTGATTCAGGTTCGGG
	gAggAgggCAgCAAACggaaAATTTGTCTAATACCGGGAACTTAA
	gAggAgggCAgCAAACggaaGAATAAGGTACAAGGCGGAAATGTC
	gAggAgggCAgCAAACggaaGAATTGACGTTGGCATATCACATGG
	CGTGGATTGGAACAGCTTCTTTTGTtagAAgAgTCTTCCTTTACg
	TCAGCTTGAACACCAGTCGCAAAAAtagAAgAgTCTTCCTTTACg
	CATTCTAAAATAAAAGGCATGGCCAtagAAgAgTCTTCCTTTACg
	TAATAACCCCACTTGTGAAACAACCtagAAgAgTCTTCCTTTACg
	TCACATTACCATGCAGGTACACAGCtagAAgAgTCTTCCTTTACg
AAV concatemer (concatemer-independent barcode)	AAAgTCTAATCCgTCCCTtaTAAATCCAATGAATACGGTTACCAC	GTGGTAACCGTATTCATTGGATTTATGTGTATTTGCCAGTGATGGCAAATTGCCAAGGCTGCTACGGACGATGTGGAAGATGGCCCAAGAGCATCTGGAGAGACAA	Figure 3b-g Extended Data Figure 5 Extended Data Figure 6 Extended Data Figure 8c,d	Transcript binding Linker B1 HCR initiator
	AAAgTCTAATCCgTCCCTtaCTTCCACATCGTCCGTAGCAGCCTT
	CAATTTGCCATCACTGGCAAATACAatgCCTCTATATCTCCACTC
	TTGTCTCTCCAGATGCTCTTGGGCCatgCCTCTATATCTCCACTC

## Sheet: sgRNA sequences
sgRNA name	sgRNA sequence (5'-3')	Used in:	Notes
sgAi14_1	CTCTAGAGTCGCAGATCCTCgttAGagtactctggaaacagaatctactCTaacaaggcaaaatgccgtgtttatctcgtcaacttgttggcgaga	Figure 5	crRNA tracrRNA scaffold	Scaffold contains intentional mutation (in bold) in polyT tract and corresponding downstream homology, intended to reduce premature termination of sgRNA transcription
sgAi14_2	ACGAAGTTATATTAAGGGTTgttAGagtactctggaaacagaatctactCTaacaaggcaaaatgccgtgtttatctcgtcaacttgttggcgaga	Figure 5	crRNA tracrRNA scaffold	Scaffold contains intentional mutation (in bold) in polyT tract and corresponding downstream homology, intended to reduce premature termination of sgRNA transcription
sgCacna1a_A	GCAAGTTCTTCCACTGCACGGgttAGagtactctggaaacagaatctactCTaacaaggcaaaatgccgtgtttatctcgtcaacttgttggcgaga	Figure 6	crRNA tracrRNA scaffold	Scaffold contains intentional mutation (in bold) in polyT tract and corresponding downstream homology, intended to reduce premature termination of sgRNA transcription
sgCacna1a_B	GCATCTTGGCCACTGTCGGGAgttAGagtactctggaaacagaatctactCTaacaaggcaaaatgccgtgtttatctcgtcaacttgttggcgaga	Figure 6	crRNA tracrRNA scaffold	Scaffold contains intentional mutation (in bold) in polyT tract and corresponding downstream homology, intended to reduce premature termination of sgRNA transcription

## Sheet: Other sequence elements
Element	Type	Sequences (5'-3')	Used in:	Notes
Ple155	Pol II promoter	TCAGCAGATTGAAGAAGCCCTCCTGGTCTGGGGAGCCCGCCTGGGGACAGACTCGCTCAGTCTGGTTGGCCCTTCAGCTTGGGGGCCCCTCCCCAAACTTCCTAGCCAGCTTGCTCACACCCTGACCCCGGGGCCTGCCGTCCCCACTTCCTCAGCTCTCACCATGGTCCCCGCCGATCCTCTCTGCAGAGCTGTTCTGAATGAGACATGAGTCTCCTTCCCAATCCCGGCCCCCGCCCCAGGGGCCCTGGCCAGCAGTGCCACTTCACGTGGTACCGCTTCAAGGGACAGGCTCCGATGCGTGTCCCGCCGTCCTAGATTGGGGCCTGATGAGTGTGGCCTGGGAGCTGGGACACGAATCAGGGAAACATGGCCCAGGAGCTACCCCCAGGTCCCAGC…	Figure 1a-e Extended Data Figure 1a-c Extended Data Figure 2 Figure 4a-d Extended Data Figure 8c-e Figure 5 Figure 6 Extended Data Figure 9 Extended Data Figure 10
minBG promoter	Pol II promoter	AGCCCGGGCTGGGCATAAAAGTCAGGGCAGAGCCATCTATTGCTTACATTTGCTTCT	Figure 1a-d,f Extended Data Figure 1a-c Extended Data Figure 3 Figure 4 Extended Data Figure 8c-g Figure 5 Figure 6 Extended Data Figure 9 Extended Data Figure 11
Ef1s promoter	Pol II promoter	GGGCAGAGCGCACATCGCCCACAGTCCCCGAGAAGTTGGGGGGAGGGGTCGGCAATTGAACGGGTGCCTAGAGAAGGTGGCGCGGGGTAAACTGGGAAAGTGATGTCGTGTACTGGCTCCGCCTTTTTCCCGAGGGTGGGGGAGAACCGTATATAAGTGCAGTAGTCGCCGTGAACGTTCTTTTTCGCAACGGGTTTGCCGCCAGAACACAG	Figure 1e Extended Data Figure 2
CMV promoter	Pol II promoter	GTGATGCGGTTTTGGCAGTACATCAATGGGCGTGGATAGCGGTTTGACTCACGGGGATTTCCAAGTCTCCACCCCATTGACGTCAATGGGAGTTTGTTTTGGCACCAAAATCAACGGGACTTTCCAAAATGTCGTAACAACTCCGCCCCATTGACGCAAATGGGCGGTAGGCGTGTACGGTGGGAGGTCTATATAAGCAGAGCT	Figure 1e Extended Data Figure 2
SCP1 promoter	Pol II promoter	GTACTTATATAAGGGGGTGGGGGCGCGTTCGTCCTCAGTCGCGATCGAACACTCGAGCCGAGCAGACGTGCCTACGGACCG	Figure 1e Extended Data Figure 2 Extended Data Figure 3d Extended Data Figure 7 Figure 5 Figure 6
CAG promoter	Pol II promoter, enhancer + intron	GACATTGATTATTGACTAGTTATTAATAGTAATCAATTACGGGGTCATTAGTTCATAGCCCATATATGGAGTTCCGCGTTACATAACTTACGGTAAATGGCCCGCCTGGCTGACCGCCCAACGACCCCCGCCCATTGACGTCAATAATGACGTATGTTCCCATAGTAACGCCAATAGGGACTTTCCATTGACGTCAATGGGTGGAGTATTTACGGTAAACTGCCCACTTGGCAGTACATCAAGTGTATCATATGCCAAGTACGCCCCCTATTGACGTCAATGACGGTAAATGGCCCGCCTGGCATTATGCCCAGTACATGACCTTATGGGACTTTCCTACTTGGCAGTACATCTACGTATTAGTCATCGCTATTACCATGGTCGAGGTGAGCCCCACGT…	Figure 2 Extended Data Figure 4 Supplemental Data Figure 1 Figure 3 Extended Data Figure 5 Extended Data Figure 6 Supplemental Data Figure 2 Supplemental Data Figure 3
U6 promoter	Pol III promoter	GAGGGCCTATTTCCCATGATTCCTTCATATTTGCATATACGATACAAGGCTGTTAGAGAGATAATTGGAATTAATTTGACTGTAAACACAAAGATATTAGTACAAAATACGTGACGTAGAAAGTAATAATTTCTTGGGTAGTTTGCAGTTTTAAAATTATGTTTTAAAATGGACTATCATATGCTTACCGTAACTTGAAAGTATTTCGATTTCTTGGCTTTATATATCTTGTGGAAAGGAC	Figure 5 Figure 6 Extended Data Figure 9 Extended Data Figure 10
mDLX enhancer	Enhancer	TATACACTCACAGTGGTTTGGCATATATTTGGTGAAATTTTTTAAGGAAAAATTAGTGTTGGTTTCGATATATGGTAGCTTTTTCTCTAACATAATTTGAATAATTCAGCAAAGCCCTACTACCAGCTGTACTTCTGCAGCCTCTTCCATTCTTTCCAGCATTATAATTTTGGTTAATTTTCAATTTTAGGTCCTACGTCTCTGCAATTTGTGTATGAATAACAGAATAATTTCCCTCTTTTGTTTCGCCTTTCCTGTTCCTGAATCTAAATAAAGATGGCTTTTTAGTATTAAAAGTGGAAGAAAATTACAGGTAATTATCTTTGACGGTAAAAACGCTGTAATCAGCGGGCTACATGAAAAATTACTCTAATTATGGCTGCATTTAAGAGAATGGAA…	Figure 1a-d Extended Data Figure 1a-c Figure 4a-d Extended Data Figure 8c-e
eHGT_017h	Enhancer	GGTAACAGCCTGAGGGCTGCAGGTCACACCCACAGGGCCAAGGGGTGGGCAGCATGGAGGTGCAGGGTGGCAGGGACCCTGGGCGGGGCGGCACAGCTGTGCGGGAGGCTGGGCTGCTGGCATCAGCAGGCGCCCCTCCTCCCCACCTCGCTAAACAATCATTGCACAAAATATGCAAATGGTATAATTACTGTTATTTGTTTTGCTGATATAAGTGTTTGAAATGCAAATGTCAAGTTTGGGCGCCTTCATTTTTCCAACCCTCTCACCCGGACATTTGCAAGTTGATGAGTTGTTCTTCATCCTGGAAGGAGGAGGAGGAGCTCCCCCCAACCGCCAGGGTGCCAGGGGAGTGAGTCCAGCGTGGCAGCCGCCACTGCCTGCCCGAGGGCACTGCTG…	Figure 1f Extended Data Figure 3a-c
eHGT_023h	Enhancer	CCCTAAGCTGAGCTGAGACGTTTTAGTTATAAATGGCTTCTGTGCTTAGCAATCTGCTCTTTTTATTCCCGTGTGGACTTTCCCTAGCTCTGGCCTTATGCTGCACTAGAAAAGATTTAGCAAGGGGAGAGGAAGCAGCCTTCCTTACATAACTGGCCTCTTGTGAAAGGGAGCAGCTGCTTGGTGGAAAAAGACATTCCCCTCCATGCATCCCTCTCCTTCTGCCTCTGGGGGTTGCAGCTTGAGTCAGAACCAGGACCATTTAACTCCAACCTTTGAGGAAGAGACGCACCCTGGCCCCAGCCACGCCTGTTAGAATCTTCCTAGCTGAGTGACACAGTGACACTCAGCCTCAGTTTCTCTGTAAACAAAATGAAGATAAGAGAGCTGACGAGGATG…	Figure 1f Extended Data Figure 3a-c
eHGT_064h	Enhancer	ATGAACTCTTAAATCTCAAATGTGTTTGCCCTAGCTGCTTTGACTAACCCCCTCTTCTATTTCAGTTATGCGGCAAGTTGCATACTCAGGTGCCCCTTCTGACTACTTGAATACTTTCCCTGTGATGTAAGAAGTGTTTTCAATTGGTAAAGTTGTGGTATATAATTACAATTGAACTCTCTTGTACTTGCCTCTTTTACAAAAATTCTCTCCTAGCAGAACGTAGTGTGAGTCATCTACACAGCTGTTTTTCTGATTATTGGAATTTTCTTTTGACATGAAGGAAGTATCTCATTGACAGAACTGCGTTGTGAAGGAGTGCTAACTGTAGCATAAAATACAAAATTGGATTTTTAGATTGCAAAATACAGTAAAGCTTTGAAAAGTATTTGGCATGAC…	Figure 1f Extended Data Figure 3a-c
eHGT_078h	Enhancer	GAAATCATAAATGCTGAGGGTAGTCTGCCTCAGGTACACACTGAGAAACTGCTTTAATGTAACCTGACCCACGGTTATTAGTGAAAATATCACTTTTGTTGTTACCTTATTCCCAACAAATTCATTTCTGCTTTAATGGAAAAGATCCGGGTTCACACTAATCAGGCCCAACGGAAGGCCATATTAGCAATTTGGCAGGTACCCGAGGGCCATACCTAATCTGCATAAAATGAAGCAGATTGCAACCGCCCTCATCTTTTTTATTTTTAAACTGGTTTTTGAAGCAGAGCATAAAATCTCAGAGGGAGAGACAGAAGATGCTAGTGCATACATTTTCCTTCATGCCTTTATTTTCATTCTTTTTGCACAAACCATCTTCCTGAATGGCTGTTTACCTAA…	Figure 1f Extended Data Figure 3a-c
mscRE4	Enhancer	ATAAGCCTTGGGGGCAATCAAACTATTACATTGAGTCCTTGGATTTGCTACAAATTACATTTTAAATGCAATCATTTTATAAAAGCTTCAACACTCACACTTGGAAGCGTTACCCTGTTGAATATCACTGACTCACTAACTTGCATTGCCATGCTAACTTGCTTTCAGAGAGATCTCAGAACACATCATCTTCTGCTATTTCAATACATGCACATTAATTTCCTATCAACGTGTGCTGATCAGGAACTCTGTAATCTGGCACCGGTGTTTATTTTTATTCCTGTCTATTCCTGTTGGCTCACGAAAAGATTGTTTGAGCAAGTGTTTTATGGTGAGTTGTATCATATGTACATTGATTTAATCTGCCCACATTCAGTTCTACAAGCGGAGCCAAAAAAA…	Figure 1f Extended Data Figure 3a-c Figure 4g,h Extended Data Figure 8g
mscRE10	Enhancer	ATGTGTCTTTTACTCTGATCCTCCTGTTTTTACCTTCCAAGTGCTGGAATCACAGACATATACCACTGTGCATAGCATCATTACAATGTTATAGTTTTTCACACTATGCCTTGACTTTTTGGAAAGGCAAACCACCTCTTGGATTTCTCCTTCCTTCTCTATCTCTCTCTCTCTCTCTTCCTCCCTCCGTCCCTCCATCTCTTCCTCCTTCCCATTTTCTTCTCTCCCTATTTGGACACAATATAAAATAATTTAGATGAGGTGAGTTAAATTGTGAACAAAGTATGTGCCTATACATGGTTGTAAATCAGCTTATCAAAGTGTAATATTAGAAGAATTTATAAAAATGATAAAATTCATACTCAAAGTTCTGTGTAAAGCAATAATAGCTTTATCTCC…	Figure 1f Extended Data Figure 3a-c
mscRE13	Enhancer	GTCCCATAGGCAGTTTGTGGCTGAGTGCTGGTCCAGGGGTGAGGAGGTGGGCTATGTTACTGAGGGTCTCTGGGTGTTAGGAAAACAGGGCCCAGGAGTCTGGCTGCTCGTATGCTGGCCCAGGCTCTTGTTTTTCTTGAGCTGACTTGCTGGAGAAGTGAGCTAAGTCAGAAACAAAATGCCACATTGCACGCCCACTGAAGTCTGGGCTCAAGGGAAAGAAGAGAGATTGCCAGAGCGTTAGCTGTTCCCAATCCACTCCTGGACCTTAAGCTGTCTTGAACAGAGTTGCCAATCAGCTTGGTAGGGACTGGCCTTTGAGGAGGGGAGGGGGTGTAGGCAGGGGAGGGGGAGAGAAGGGAGCAGTCTGCGCTCCATCTTAATTACCTCATCAGAAAC…	Figure 1f Extended Data Figure 3a-c
mscRE16	Enhancer	AGGGTGCAGGAGAAATGTGACCTCAAAGTCTTGTTCTATAACTGTTGGACCTTAGGAGAGATCTGTGCTCAGCAATTTACCAGGACACCCCCACCCCACATGTCTTGACCACTGTCTGGATAACTGGTATGCAGGACCACACTAGGCTTACTCACAGTGTAAACTCTCATAACCATCACTGGAGCCCATCCTGCCTGGTAGACAAGGATTCAACCATGACTCATTGTACTTTAGTGGTGCCATGCTTAGTCATCAGGTGCCCTGTGCTCTGACAGCCGAGGGTCAGAGCTGGAATCACACTCTTGTTGTCTTTTAATCTCTCCCTCCCTTTCTTCCTTCTTTCTTCACTCTGTTGTGATTGCTCATGGAACAGATCCTAGCTGGTCTCCCTGGCAACCT…	Figure 1f Extended Data Figure 3a-c
hDLXI56i	Enhancer	ATAGGTACCGAGCTCTATGCACTCACAGTGGTTTGGCATGCATCTGGTGAATTTTTTTTAACGAAAAATTAGTGTTGGTTTCGATGTATGGTAGCATTCTCCCTAACGTAATTTGAATAATTCAGCAAAGCCCCACTACCAGCTGTACTTCTGCAGCCTCTTCCATTCTTTTCAGCATTATAATTTTGGTTAATTTTCAATTTTAGGTCCTACGTCTCTGCAATTTGTGTATGAATAACAGAATAATTTCCCTCTTTTGTTTCGCCTTTCCTGTTCCTGAATCTAAATAAAGATGGCTTTTTAGTATTAAAAGTGGAAGAAAATTACAGGTAATTATCTTTGACGGTAAAAACGCTGTAATCAGCGGGCTACATGAAAAATTACTCTAATTATGGCTGC…	Figure 1f Extended Data Figure 3a-c Figure 4e,f Extended Data Figure 8f
CMV enhancer	Enhancer	GACATTGATTATTGACTAGTTATTAATAGTAATCAATTACGGGGTCATTAGTTCATAGCCCATATATGGAGTTCCGCGTTACATAACTTACGGTAAATGGCCCGCCTGGCTGACCGCCCAACGACCCCCGCCCATTGACGTCAATAATGACGTATGTTCCCATAGTAACGCCAATAGGGACTTTCCATTGACGTCAATGGGTGGAGTATTTACGGTAAACTGCCCACTTGGCAGTACATCAAGTGTATCATATGCCAAGTACGCCCCCTATTGACGTCAATGACGGTAAATGGCCCGCCTGGCATTATGCCCAGTACATGACCTTATGGGACTTTCCTACTTGGCAGTACATCTACGTATTAGTCATCGCTATTACCATG	Extended Data Figure 3d Extended Data Figure 7
mCMV enhancer	Enhancer	CCATTGACGTCAATAATGACGTATGTTCCCATAGTAACGCCAATAGGGACTTTCCATTGACGTCAATGGGTGGAGTATTTACGGTAAACTGCCCACTTGGCAGTACATCAAGTGTATCATATGCCAAGTACGCCCCCTATTGACGTCAATGACGGTAAATGGCCCGCCTGGCATTATGCCCAGTACATGACCTTATGGGACTTTCCTACTTGGCAGTACATCTACGTATTAGTCATCGCTATTACCATG	Figure 5 Figure 6 Extended Data Figure 9 Extended Data Figure 10	This is a truncation of the CMV enhancer, used for strong, ubiquitous expression of SaCas9
EGFP	Coding sequence	ATGGCCGTGAGCAAGGGCGAGGAGCTGTTCACCGGGGTGGTGCCCATCCTGGTCGAGCTGGACGGCGACGTAAACGGCCACAAGTTCAGCGTGTCCGGCGAGGGCGAGGGCGATGCCACCTACGGCAAGCTGACCCTGAAGTTCATCTGCACCACCGGCAAGCTGCCCGTGCCCTGGCCCACCCTCGTGACCACCCTGACCTACGGCGTGCAGTGCTTCAGCCGCTACCCCGACCACATGAAGCAGCACGACTTCTTCAAGTCCGCCATGCCCGAAGGCTACGTCCAGGAGCGCACCATCTTCTTCAAGGACGACGGCAACTACAAGACCCGCGCCGAGGTGAAGTTCGAGGGCGACACCCTGGTGAACCGCATCGAGCTGAAGGGCATCGACTTCAAG…	See figure labels & legends
mRuby2	Coding sequence	ATGGTGAGCAAGGGAGAGGAACTCATCAAGGAGAACATGCGCATGAAGGTAGTCATGGAAGGGTCTGTGAATGGGCATCAGTTCAAGTGCACAGGGGAAGGTGAAGGGAATCCCTACATGGGTACTCAGACCATGAGGATCAAGGTTATTGAAGGTGGCCCTCTCCCGTTTGCCTTCGACATTCTTGCCACTAGCTTCATGTATGGCAGTCGGACCTTCATCAAGTACCCCAAAGGCATTCCAGACTTCTTCAAACAGTCCTTTCCAGAGGGCTTCACATGGGAAAGGGTGACCCGTTACGAGGATGGTGGTGTGGTCACAGTCATGCAGGACACTAGTCTGGAGGACGGATGTCTGGTCTATCACGTGCAAGTGAGAGGGGTGAACTTTCCCTCCAAT…	See figure labels & legends
tdTomato	Coding sequence	ATGGTGAGTAAGGGCGAGGAAGTGATCAAAGAGTTCATGCGGTTTAAGGTGAGAATGGAAGGAAGCATGAACGGCCACGAGTTCGAAATTGAGGGAGAAGGAGAGGGACGGCCCTACGAGGGCACCCAGACAGCCAAGCTGAAAGTGACAAAGGGCGGGCCTCTGCCATTCGCTTGGGACATCCTGAGCCCACAGTTTATGTACGGCTCCAAGGCCTATGTGAAACATCCAGCTGACATTCCCGATTATAAGAAACTGAGCTTCCCCGAGGGGTTTAAGTGGGAAAGAGTGATGAACTTCGAGGACGGAGGCCTGGTGACTGTGACCCAGGACAGCTCCCTGCAGGATGGGACCCTGATCTACAAGGTGAAAATGAGAGGGACAAATTTTCCCCCTGAT…	See figure labels & legends
tagBFP	Coding sequence	ATGAGCGAGCTGATTAAGGAGAACATGCACATGAAGCTGTACATGGAGGGCACCGTGGACAACCATCACTTCAAGTGCACATCCGAGGGCGAAGGCAAGCCCTACGAGGGCACCCAGACCATGAGAATCAAGGTGGTCGAGGGCGGCCCTCTCCCCTTCGCCTTCGACATCCTGGCTACTAGCTTCCTCTACGGCAGCAAGACCTTCATCAACCACACCCAGGGCATCCCCGACTTCTTCAAGCAGTCCTTCCCTGAGGGCTTCACATGGGAGAGAGTCACCACATACGAAGACGGGGGCGTGCTGACCGCTACCCAGGACACCAGCCTCCAGGACGGCTGCCTCATCTACAACGTCAAGATCAGAGGGGTGAACTTCACATCCAACGGCCCTGTGATG…	See figure labels & legends
SaCas9	Coding sequence	ATGGCCCCAAAGAAGAAGCGGAAGGTCGGTATCCACGGAGTCCCAGCAGCCAAGCGGAACTACATCCTGGGCCTGGACATCGGCATCACCAGCGTGGGCTACGGCATCATCGACTACGAGACACGGGACGTGATCGATGCCGGCGTGCGGCTGTTCAAAGAGGCCAACGTGGAAAACAACGAGGGCAGGCGGAGCAAGAGAGGCGCCAGAAGGCTGAAGCGGCGGAGGCGGCATAGAATCCAGAGAGTGAAGAAGCTGCTGTTCGACTACAACCTGCTGACCGACCACAGCGAGCTGAGCGGCATCAACCCCTACGAGGCCAGAGTGAAGGGCCTGAGCCAGAAGCTGAGCGAGGAAGAGTTCTCTGCCGCCCTGCTGCACCTGGCCAAGAGAAGAGGC…	See figure labels & legends
Chimeric intron	Intron	GTAAGTATCAAGGTTACAAGACAGGTTTAAGGAGACCAATAGAAACTGGGCTTGTCGAGACAGAGAAGACTCTTGCGTTTCTGATAGGCACCTATTGGTCTTACTGACATCCACTTTGCCTTTCTCTCCACAG	See figure labels & legends
W3	mRNA stabilizing element	ATAATCAACCTCTGGATTACAAAATTTGTGAAAGATTGACTGGTATTCTTAACTATGTTGCTCCTTTTACGCTATGTGGATACGCTGCTTTAATGCCTTTGTATCATGCTATTGCTTCCCGTATGGCTTTCATTTTCTCCTCCTTGTATAAATCCTGGTTAGTTCTTGCCACGGCGGAACTCATCGCCGCCTGCCTTGCCCGCTGCTGGACAGGGGCTCGGCTGTTGGGCACTGACAATTCCGTGGTGTT	Every packaged genome, except those used in: Figure 2 Extended Data Figure 4 Supplemental Data Figure 1
SV40 late polyA	polyA signal sequence	TTGTGAAATTTGTGATGCTATTGCTTTATTTGTAACCATCTAGCTTTATTTGTGAAATTTGTGATGCTATTGCTTTATTTGTAACCATTATAAGCTGCAATAAACAAGTTAACAACAACAATTGCATTCATTTTATGTTTCAGGTTCAGGGGGAGATGTGGGAGGTTTTTTAAA	Every packaged genome, except those carrying SaCas9
Synthetic polyA	polyA signal sequence	AATAAAATATCTTTATTTTCATTACATCTGTGTGTTGGTTTTTTGTGTG	Figure 5 Figure 6 Extended Data Figure 9 Extended Data Figure 10	This is a short synthetic polyA sequence, used for SaCas9 expression cassettes
T7 promoter	Phage RNA polymerase promoter	TAATACGACTCACTATAGG	Figure 2 Extended Data Figure 4 Supplemental Data Figure 1 Figure 3 Extended Data Figure 5 Extended Data Figure 6 Supplemental Data Figure 2 Figure 4c,d Extended Data Figure 7 Extended Data Figure 8e
SP6 promoter	Phage RNA polymerase promoter	ATTTAGGTGACACTATAGA	Figure 3 Extended Data Figure 5 Extended Data Figure 6 Extended Data Figure 8c,d
